# Supplementary material for: The Cost-Effectiveness of Supplemental Carnosine in Type 2 Diabetes
Source: Nutrients. 2022 Jan 4;14(1):215. doi: 10.3390/nu14010215 (PMC8747040; doi:10.3390/nu14010215)
Supplement: Supplementary file 1 [file nutrients-14-00215-s001.zip]

Archive with 1 entries (1 files):
- nutrients-1431160-supplementary.pdf
